# Supplementary material for: Shortened PGLYRP1 Peptides Regulate Antitumor Activity of Cytotoxic Lymphocytes via TREM-1 Receptor: From Biology to Bioinformatics
Source: Int J Mol Sci. 2025 Apr 25;26(9):4069. doi: 10.3390/ijms26094069 (PMC12071940; doi:10.3390/ijms26094069)
Supplement: Supplementary file 1 [file ijms-26-04069-s001.zip]

Archive with 1 entries (1 files):
- ijms-3551137-supplementary.pdf
